# Supplementary material for: Suppressing ERK Pathway Impairs Glycochenodeoxycholate-Mediated Survival and Drug-Resistance in Hepatocellular Carcinoma Cells
Source: Front Oncol. 2021 Jul 13;11:663944. doi: 10.3389/fonc.2021.663944 (PMC8313996; doi:10.3389/fonc.2021.663944)
Supplement: Supplementary file 1 [file DataSheet_1.zip › Supplementary Material/CCK8/Figure 1B.xls]

## Sheet: Sheet1
第三组（0510-0511）
空白	control0h	GCDA0h	control24h	GCDA24h	control48h	GCDA48h	control72h	GCDA72h
0.46	0.798	0.829	1.814	1.813	2.431	3.275	2.683	3.84
0.451	0.903	0.897	1.511	1.756	2.48	2.777	2.63	3.927
0.398	0.885	0.901	1.565	1.764	2.423	2.613	2.69	3.9
0.389	0.779	0.848	1.402	1.747	2.523	3.016	2.719	3.886
0.448	0.854	0.792	1.416	1.705	2.445	2.7	2.636	3.8
0.465	0.896	0.843	1.461	1.788	2.365	2.375	2.594	3.722
	0.8525	0.851667	1.52817	1.76217	2.4445	2.79267	2.65867	3.84583
第四组（0511-0514）
空白	control0h	GCDA0h	control24h	GCDA24	control48h	GCDA48h	control72h	GCDA72h
0.357	0.891	0.803	1.304	1.52	2.504	3.077	2.682	2.903
0.374	0.871	0.884	1.34	1.586	2.694	2.841	2.77	3.094
0.423	0.804	0.788	0.95	1.508	2.702	3.055	2.748	2.883
0.37	0.882	0.889	1.13	1.527	2.559	3.42	2.79	2.922
0.419	0.819	0.802	1.293	1.544	2.773	2.964	2.733	2.815
0.457	0.809	0.756	1.249	1.593	2.558	2.837	2.657	2.689
	0.846	0.820333	1.211	1.54633	2.63167	3.03233	2.73	2.88433
		第三组平均OD	第四组平均OD	第三和第四的平均值	方差
Control	0h	0.8525	0.846	0.84925	0.00459619
	24h	1.52817	1.211	1.36958	0.224271
	48h	2.4445	2.63167	2.53808	0.132347
	72h	2.65867	2.73	2.69433	0.0504403
GCDA	0h	0.851667	0.820333	0.836	0.022156
	24h	1.76217	1.54633	1.65425	0.152617
	48h	2.79267	3.03233	2.9125	0.16947
	72h	3.84583	2.88433	3.36508	0.3
