# Supplementary material for: Suppressing ERK Pathway Impairs Glycochenodeoxycholate-Mediated Survival and Drug-Resistance in Hepatocellular Carcinoma Cells
Source: Front Oncol. 2021 Jul 13;11:663944. doi: 10.3389/fonc.2021.663944 (PMC8313996; doi:10.3389/fonc.2021.663944)
Supplement: Supplementary file 1 [file DataSheet_1.zip › Supplementary Material/CCK8/Figure 2C.xls]

## Sheet: Sheet1
72h数据
CDDP
	Control	0	2.5	5	10	20	40	80	160
	3.674	3.656	3.357	2.107	1.209	0.804	0.514	0.36	0.29
	3.655	3.526	3.419	0.865	1.019	0.914	0.555	0.373	0.313
	3.719	3.449	3.989	2.637	1.004	0.779	0.582	0.517	0.267
	3.489	1.641	3.059	2.474	1.144	0.933	0.75	0.354	0.266
	3.444	3.593	3.389	2.526	1.172	0.704	0.506	0.343	0.283
平均值	3.5962	3.556	3.306	2.436	1.1096	0.8268	0.53925	0.3575	0.2765
方差	0.121703	0.0889157	0.166601	0.229627	0.0926245	0.0958734	0.035678	0.0125033	0.0119024
抑制率	0	0.0111785	0.0806963	0.322618	0.691452	0.770091	0.85005	0.90059	0.923113
IC50	8.808uM
GCDA+CDDP	Control	GCDA+0	GCDA+2.5	GCDA+5	GCDA+10	GCDA+20	GCDA+40	GCDA+80	GCDA+160
	3.674	OVRFLW	3.92	3.791	2.99	1.528	0.924	0.439	0.311
	3.655	3.801	3.877	3.863	2.205	1.61	0.825	0.442	0.264
	3.719	3.777	3.498	3.794	2.998	1.365	0.607	0.365	0.279
	3.489	3.957	3.843	3.349	2.297	0.826	0.67	0.444	0.267
	3.444	3.966	3.84	3.86	1.119	0.809	0.481	0.371	0.287
平均值	3.5962	3.87525	3.87	3.827	2.6225	1.501	0.7565	0.441667	0.2816
方差	0.121703	0.100141	0.0373184	0.0398748	0.430625	0.124712	0.144431	0.00251661	0.0188627
抑制率	0	-0.0775958	-0.0761359	-0.0641789	0.270758	0.582615	0.789639	0.877185	0.921695
IC50	17.606uM
