# Supplementary material for: Suppressing ERK Pathway Impairs Glycochenodeoxycholate-Mediated Survival and Drug-Resistance in Hepatocellular Carcinoma Cells
Source: Front Oncol. 2021 Jul 13;11:663944. doi: 10.3389/fonc.2021.663944 (PMC8313996; doi:10.3389/fonc.2021.663944)
Supplement: Supplementary file 1 [file DataSheet_1.zip › Supplementary Material/CCK8/Figure 2D.xls]

## Sheet: Sheet1
7703
	药物浓度
	Control	0.4333	0.4514	0.4668	0.4821	0.4351		0.45374
		OD值						平均值	方差		抑制率
5-FU	0	0.4175	0.4236	0.5266	0.4915	0.4109		0.417333	0.00635164	0.45374	0.0802368
	0.001	0.4136	0.439	0.4317	0.4182	0.4273		0.42596	0.0102197	0.45374	0.0612245
	0.01	0.3048	0.332	0.3007	0.3581	0.4136		0.3239	0.0266977	0.45374	0.286155
	0.1	0.3519	0.3068	0.3173	0.3585	0.3131		0.32952	0.0238529	0.45374	0.273769
	1	0.4622	0.2371	0.2972	0.324	0.2988		0.289275	0.0368854	0.45374	0.362465
	10	0.0584	0.1373	0.1892	0.126	0.1058		0.139575	0.0355568	0.45374	0.69239
	100	0.0349	0.0425	0.0384	0.0377	0.0316		0.03565	0.00309462	0.45374	0.921431
	1000	0.0261	0.0227	0.0298	0.0265	0.0294		0.0269	0.00287663	0.45374	0.940715
	PBS对照	0.4333	0.4514	0.4668	0.4821	0.4351		0.45374	0.02089	0.45374	0
	ug/ml										IC50	0.907 ug/ml
GCDA+5-FU	G	0.663	0.5774	0.5251	0.5098	0.5505		0.56516	0.0604296	0.45374	-0.245559
	G+0.001	0.5582	0.527	0.3918	0.5072	0.5313		0.530925	0.0209948	0.45374	-0.170108
	G+0.01	0.6779	0.3988	0.3416	0.3785	0.3787		0.4351	0.137292	0.45374	0.0410808
	G+0.1	0.5591	0.2404	0.756	0.379	0.482		0.544025	0.159417	0.45374	-0.19898
	G+1	0.4273	0.2415	0.5968	0.5823	0.3688		0.4938	0.113267	0.45374	-0.0882884
	G+10	0.1624	0.177	0.1654	0.14	0.2775		0.168267	0.0077106	0.45374	0.629156
	G+100	0.036	0.0454	0.0428	0.0454	0.0482		0.04545	0.0022053	0.45374	0.899833
	G+1000	0.0138	0.0379	0.0297	0.0306	0.0314		0.026375	0.00841204	0.45374	0.941872
	100uM+ug/ml
											IC50	3.283 ug/ml
