# Supplementary material for: Suppressing ERK Pathway Impairs Glycochenodeoxycholate-Mediated Survival and Drug-Resistance in Hepatocellular Carcinoma Cells
Source: Front Oncol. 2021 Jul 13;11:663944. doi: 10.3389/fonc.2021.663944 (PMC8313996; doi:10.3389/fonc.2021.663944)
Supplement: Supplementary file 1 [file DataSheet_1.zip › Supplementary Material/CCK8/Figure 2E.xls]

## Sheet: Sheet1
Huh7
	Control	0.5875	0.5701	0.5481	0.5954	0.5714		0.5745	0.0182465
	药物浓度	OD值						平均值	方差		抑制率
5-FU	0	0.5644	0.5831	0.5835	0.5738	0.5743		0.57582	0.00788651	0.5745	-0.00229765
	PBS对照	0.5875	0.5701	0.5481	0.5954	0.5714		0.5745	0.0182465
	0.001	0.5227	0.5168	0.5242	0.4987	0.5316		0.5188	0.0124119	0.5745	0.0969539
	0.01	0.4969	0.4826	0.5004	0.4965	0.4738		0.49004	0.0113491	0.5745	0.147015
	0.1	0.3955	0.4156	0.425	0.4087	0.4511		0.41918	0.0208336	0.5745	0.270357
	1	0.2816	0.2882	0.2763	0.3243	0.3124		0.29656	0.020764	0.5745	0.483795
	10	0.1838	0.2042	0.2187	0.1917	0.1968		0.19904	0.0132693	0.5745	0.653542
	100	0.1704	0.1548	0.1842	0.1854	0.1127		0.1615	0.0299668	0.5745	0.718886
	1000	0.1191	0.1204	0.1013	0.1325	0.1586		0.12638	0.021174	0.5745	0.780017
	ug/ml										IC50	2.738 ug/ml
GCDA+5-FU	G	0.644	0.6055	0.5898	0.6436	0.6312		0.62282	0.0241916	0.5745	-0.0841079
	G+PBS	0.6609	0.633	0.6371	0.618	0.5926		0.62832	0.0252134
	G+0.001	0.5967	0.6238	0.6633	0.665	0.6319		0.63614	0.0287068	0.5745	-0.107293
	G+0.01	0.618	0.6349	0.6041	0.5997	0.6096		0.61326	0.0138918	0.5745	-0.0674674
	G+0.1	0.4531	0.4773	0.4268	0.4342	0.441		0.44648	0.01976	0.5745	0.222837
	G+1	0.3127	0.3006	0.2841	0.3241	0.3045		0.3052	0.0148351	0.5745	0.468755
	G+10	0.2628	0.2262	0.2609	0.1969	0.2131		0.23198	0.0291835	0.5745	0.596205
	G+100	0.1545	0.1585	0.1506	0.1309	0.1532		0.14954	0.0108034	0.5745	0.739704
	G+1000	0.1016	0.0793	0.1053	0.0935	0.0943		0.0948	0.00998349	0.5745	0.834987
	100uM+ug/ml										IC50	3.023 ug/ml
