# Supplementary material for: Suppressing ERK Pathway Impairs Glycochenodeoxycholate-Mediated Survival and Drug-Resistance in Hepatocellular Carcinoma Cells
Source: Front Oncol. 2021 Jul 13;11:663944. doi: 10.3389/fonc.2021.663944 (PMC8313996; doi:10.3389/fonc.2021.663944)
Supplement: Supplementary file 1 [file DataSheet_1.zip › Supplementary Material/CCK8/Figure 3B.xls]

## Sheet: Sheet1
2021-05-17
	空白	G	G+P	5	G+5	G+P+5
	0.5259	0.6559	0.572	0.2775	0.3788	0.2931
	0.5806	0.74	0.5788	0.2624	0.1695	0.2881
	0.5418	0.7339	0.5193	0.2674	0.3642	0.2942
	0.5736	0.6192	0.591	0.2513	0.189	0.2175
	0.5772	0.636	0.5497	0.2415	0.3548	0.2024
平均值	0.55982	0.677	0.56216	0.26002	0.365933	0.2918
	0.55982	0.55982	0.55982	0.55982	0.55982	0.55982
	1	1.20932	1.00418	0.464471	0.653662	0.521239
		百分数	方差
	空	100	2.449
	G	120.932	5.62887
	G+P	100.418	2.82741
	5	46.4506	0.427516
	G+5	65.3682	1.98558
	G+P+5	52.1234	0.781174
