# Supplementary material for: Suppressing ERK Pathway Impairs Glycochenodeoxycholate-Mediated Survival and Drug-Resistance in Hepatocellular Carcinoma Cells
Source: Front Oncol. 2021 Jul 13;11:663944. doi: 10.3389/fonc.2021.663944 (PMC8313996; doi:10.3389/fonc.2021.663944)
Supplement: Supplementary file 1 [file DataSheet_1.zip › Supplementary Material/CCK8/Figure1B&3A.xlsx]

## Sheet: CCK8
OD值结果整理
Figure 1B
结果	GCDA处理QGY-7703
GCDA处理处理时间				12h	8h	4h	2h	1h	0.5h	0h
		1	2	3	4	5	6	7	8	9	10	11	12
	A	0.057	0.138	0.146	0.148	0.153	0.16	0.155	0.153	0.153	0.151	0.138	0.048	450
	B	0.049	0.148	0.984	0.921	0.895	0.947	0.868	0.842	0.868	0.169	0.146	0.05	450
	C	0.05	0.15	0.967	1.085	1.089	1.126	1.056	1.01	0.996	0.182	0.148	0.049	450
	D	0.059	0.053	0.92	1.108	1.142	1.171	1.145	1.066	0.908	0.178	0.149	0.049	450
	E	0.06	0.204	0.998	1.15	1.168	1.185	1.117	1.089	0.96	0.171	0.145	0.048	450
	F	0.055	0.205	1.108	1.146	1.167	1.176	1.166	1.048	0.926	0.174	0.142	0.049	450
	G	0.052	0.205	0.947	0.989	0.941	0.965	0.958	0.915	0.922	0.171	0.138	0.049	450
	H	0.05	0.146	0.15	0.149	0.15	0.151	0.151	0.145	0.156	0.15	0.14	0.049	450
24h				GCDA	Control
		1	2	3	4	5	6	7	8	9	10	11	12
	A	0.063	0.149	0.153	0.154	0.145	0.051	0.051	0.049	0.049	0.049	0.049	0.05	450
	B	0.069	0.154	1.363	1.32	0.154	0.05	0.049	0.05	0.049	0.052	0.051	0.051	450
	C	0.063	0.151	1.449	1.379	0.173	0.054	0.054	0.066	0.054	0.05	0.053	0.063	450
	D	0.086	0.221	1.55	1.4	0.164	0.056	0.051	0.051	0.054	0.053	0.051	0.051	450
	E	0.072	0.214	1.503	1.371	0.169	0.069	0.063	0.056	0.051	0.05	0.05	0.05	450
	F	0.097	0.217	1.508	1.402	0.165	0.068	0.051	0.053	0.052	0.05	0.05	0.05	450
	G	0.062	0.062	1.353	1.382	0.16	0.067	0.057	0.049	0.057	0.05	0.049	0.049	450
	H	0.058	0.154	0.164	0.16	0.142	0.05	0.048	0.049	0.049	0.049	0.049	0.049	450
48h				GCDA	Control
		1	2	3	4	5	6	7	8	9	10	11	12
	A	0.049	0.136	0.146	0.143	0.142	0.05	0.05	0.049	0.05	0.049	0.047	0.048	450
	B	0.049	0.146	1.734	1.409	0.151	0.053	0.056	0.062	0.053	0.049	0.05	0.049	450
	C	0.049	0.148	1.934	1.539	0.175	0.052	0.054	0.051	0.056	0.052	0.05	0.049	450
	D	0.05	0.201	1.906	1.513	0.161	0.056	0.056	0.052	0.052	0.049	0.049	0.048	450
	E	0.052	0.2	1.902	1.53	0.159	0.058	0.051	0.052	0.053	0.052	0.049	0.047	450
	F	0.05	0.198	2.021	1.526	0.178	0.052	0.052	0.061	0.05	0.05	0.048	0.049	450
	G	0.051	0.144	1.784	1.461	0.149	0.049	0.05	0.049	0.049	0.049	0.049	0.048	450
	H	0.048	0.141	0.15	0.157	0.146	0.051	0.049	0.047	0.047	0.048	0.048	0.048	450
72h				GCDA	Control
		1	2	3	4	5	6	7	8	9	10	11	12
	A	0.053	0.129	0.145	0.148	0.149	0.054	0.051	0.048	0.049	0.049	0.049	0.05	450
	B	0.066	0.155	2.213	1.517	0.145	0.055	0.052	0.049	0.05	0.053	0.049	0.053	450
	C	0.065	0.149	2.519	1.601	0.169	0.054	0.054	0.063	0.051	0.05	0.054	0.048	450
	D	0.067	0.207	2.627	1.639	0.153	0.056	0.052	0.052	0.055	0.053	0.05	0.05	450
	E	0.063	0.205	2.462	1.655	0.154	0.055	0.063	0.059	0.055	0.051	0.05	0.05	450
	F	0.058	0.211	2.679	1.654	0.152	0.055	0.054	0.056	0.052	0.051	0.049	0.05	450
	G	0.057	0.141	2.358	1.642	0.144	0.061	0.061	0.057	0.054	0.049	0.049	0.049	450
	H	0.055	0.124	0.133	0.129	0.118	0.049	0.055	0.049	0.05	0.049	0.05	0.049	450
control
		0h	24h	48h	72h
0D值		0.908	1.379	1.539	1.639
		0.96	1.4	1.513	1.655
		0.926	1.371	1.53	1.654
		0.922	1.382	1.526	1.642
	均值	0.929	1.383	1.527	1.6475
GCDA处理QGY-7703
		0h	0.5h	1h	2h	4h	8h	12h	24h	48h	72h
0D值			1.01	1.056	1.126	1.089	1.085	0.967	1.449	1.934	2.519
		0.908	1.066	1.145	1.171	1.142	1.108	0.984	1.55	1.906	2.627
		0.96	1.089	1.117	1.185	1.168	1.15	0.998	1.503	1.902	2.462
		0.926	1.048	1.166	1.176	1.167	1.146	1.108	1.508	2.021	2.679
		0.922	0.915	0.958	0.965	0.941	0.989	0.947
	均值	0.929	1.0256	1.0884	1.1246	1.1014	1.0956	1.0008	1.5025	1.94075	2.57175
SPSS统计数据
OD值-control
					均值的 95% 置信区间
	N	均值	标准差	标准误	下限	上限	极小值	极大值
0h	4	0.929	0.0220605	0.0110303	0.893897	0.964103	0.908	0.96
24h	4	1.383	0.0122474	0.00612372	1.36351	1.40249	1.371	1.4
48h	4	1.527	0.0108012	0.00540062	1.50981	1.54419	1.513	1.539
72h	4	1.6475	0.00818535	0.00409268	1.63448	1.66052	1.639	1.655
总数	16	1.37163	0.281382	0.0703456	1.22169	1.52156	0.908	1.655
OD值-GCDA
					均值的 95% 置信区间
	N	均值	标准差	标准误	下限	上限	极小值	极大值
0h	4	0.929	0.0220605	0.0110303	0.893897	0.964103	0.908	0.96
24h	4	1.5025	0.0414287	0.0207143	1.43658	1.56842	1.449	1.55
48h	4	1.94124	0.0556512	0.0278256	1.85268	2.02979	1.90242	2.02192
72h	4	2.57227	0.0988549	0.0494274	2.41497	2.72957	2.46284	2.67961
总数	16	1.73625	0.623656	0.155914	1.40393	2.06857	0.908	2.67961
Figure 3A
			2h		1h		0.5h		0h
20uM PD98059处理2h			G+P	GCDA	G+P	GCDA	G+P	GCDA	G+P	GCDA
		1	2	3	4	5	6	7	8	9	10	11	12
	A	0.041	0.041	0.04	0.04	0.04	0.041	0.04	0.04	0.041	0.041	0.041	0.048	450
	B	0.046	0.565	0.565	0.629	0.543	0.66	0.573	0.559	0.628	0.051	0.043	0.049	450
	C	0.041	0.555	0.702	0.699	0.694	0.713	0.759	0.617	0.615	0.05	0.04	0.051	450
	D	0.038	0.495	0.75	0.738	0.743	0.722	0.844	0.647	0.588	0.04	0.045	0.05	450
	E	0.041	0.581	0.813	0.857	0.87	0.608	0.81	0.625	0.674	0.041	0.039	0.047	450
	F	0.042	0.551	0.7	0.724	0.901	0.704	0.743	0.438	0.47	0.038	0.041	0.049	450
	G	0.206	0.219	0.228	0.184	0.246	0.178	0.241	0.062	0.042	0.046	0.041	0.049	450
	H	0.054	0.041	0.042	0.042	0.043	0.05	0.04	0.04	0.04	0.04	0.04	0.048	450
			12h		8h		4h
			G+P	GCDA	G+P	GCDA	G+P	GCDA
		1	2	3	4	5	6	7	8	9	10	11	12
	A	0.04	0.041	0.04	0.041	0.044	0.042	0.043	0.041	0.041	0.042	0.041	0.049	450
	B	0.206	0.626	0.709	0.563	0.76	0.57	0.717	0.041	0.042	0.042	0.041	0.049	450
	C	0.209	0.759	1.194	0.71	0.987	0.894	1.092	0.043	0.041	0.042	0.043	0.049	450
	D	0.207	0.798	1.126	0.89	1.131	0.855	1.032	0.042	0.041	0.041	0.042	0.05	450
	E	0.042	0.784	1.027	0.963	1.026	0.843	1.108	0.042	0.046	0.041	0.042	0.049	450
	F	0.041	0.958	0.817	0.759	1.061	0.826	0.938	0.041	0.041	0.044	0.042	0.043	450
	G	0.041	0.041	0.042	0.043	0.046	0.043	0.045	0.041	0.048	0.041	0.041	0.049	450
	H	0.051	0.049	0.053	0.051	0.052	0.05	0.049	0.049	0.049	0.049	0.05	0.049	450
24h					G+P	GCDA	control
		1	2	3	4	5	6	7	8	9	10	11	12
	A	0.05	0.049	0.04	0.04	0.041	0.041	0.041	0.041	0.042	0.049	0.048	0.048	450
	B	0.049	0.049	0.041	1	0.972	0.887	0.049	0.049	0.05	0.051	0.051	0.05	450
	C	0.049	0.05	0.041	0.963	1.275	1.058	0.049	0.05	0.05	0.05	0.051	0.05	450
	D	0.049	0.05	0.043	0.965	1.338	1.033	0.049	0.05	0.051	0.049	0.05	0.05	450
	E	0.05	0.049	0.042	1.044	1.378	1.065	0.05	0.049	0.05	0.049	0.049	0.048	450
	F	0.05	0.05	0.041	0.805	0.911	0.885	0.05	0.05	0.041	0.05	0.049	0.049	450
	G	0.049	0.052	0.04	0.04	0.041	0.041	0.041	0.041	0.04	0.05	0.051	0.049	450
	H	0.049	0.048	0.048	0.05	0.049	0.052	0.049	0.05	0.048	0.049	0.049	0.048	450
48h					G+P	GCDA	control
		1	2	3	4	5	6	7	8	9	10	11	12
	A	0.052	0.049	0.04	0.041	0.041	0.041	0.044	0.042	0.041	0.05	0.05	0.049	450
	B	0.049	0.05	0.21	1.696	1.511	1.35	0.054	0.051	0.041	0.052	0.049	0.05	450
	C	0.048	0.05	0.213	2.196	2.58	1.8	0.051	0.05	0.045	0.05	0.052	0.051	450
	D	0.049	0.054	0.226	2.384	2.638	2.082	0.052	0.051	0.047	0.054	0.051	0.051	450
	E	0.05	0.052	0.043	2.236	2.85	1.831	0.05	0.05	0.042	0.051	0.05	0.051	450
	F	0.049	0.053	0.044	1.979	1.913	1.564	0.045	0.047	0.042	0.052	0.051	0.05	450
	G	0.049	0.05	0.041	0.215	0.046	0.045	0.045	0.053	0.052	0.05	0.05	0.05	450
	H	0.05	0.048	0.051	0.051	0.052	0.052	0.052	0.051	0.05	0.049	0.05	0.05	450
72h					G+P	GCDA	control	G
		1	2	3	4	5	6	7	8	9	10	11	12
	A	0.05	0.049	0.039	0.04	0.04	0.041	0.041	0.04	0.041	0.049	0.049	0.048	450
	B	0.05	0.049	0.041	1.95	2.018	1.613	0.042	0.051	0.041	0.05	0.051	0.049	450
	C	0.049	0.052	0.038	2.218	2.67	2.028	0.044	0.052	0.042	0.051	0.051	0.058	450
	D	0.052	0.05	0.043	2.195	3.155	2.113	0.042	0.053	0.044	0.052	0.049	0.051	450
	E	0.054	0.051	0.042	2.342	2.985	2.065	0.049	0.052	0.042	0.053	0.052	0.053	450
	F	0.053	0.052	0.042	1.615	1.398	1.538	0.052	0.05	0.043	0.053	0.051	0.049	450
	G	0.05	0.054	0.041	0.042	0.042	0.042	0.054	0.051	0.04	0.049	0.05	0.05	450
	H	0.049	0.05	0.049	0.051	0.051	0.051	0.049	0.048	0.048	0.049	0.049	0.05	450
PD98059+GCDA处理QGY-7703
	2h		1h		0.5h		0h
	G+P	GCDA	G+P	GCDA	G+P	GCDA
	0.565	0.702	0.629	0.694	0.66	0.759	0.628
	0.555	0.75	0.699	0.743	0.722	0.759	0.615
	0.581	0.813	0.738	0.87	0.608	0.759	0.588
	0.551	0.7	0.724	0.901	0.704	0.759
均值	0.563	0.74125	0.6975	0.802	0.6735	0.759	0.610333
	12h		8h		4h
	G+P	GCDA	G+P	GCDA	G+P	GCDA
			0.71	0.987	0.894	1.092
	0.759	1.194	0.89	1.131	0.855	1.032
	0.798	1.126	0.963	1.026	0.843	1.108
	0.784	1.027	0.759	1.061	0.826	0.938
均值	0.780333	1.11567	0.8305	1.05125	0.8545	1.0425
	24h
	G+P	GCDA	control
	1
	0.963	1.275	1.058
	0.965	1.338	1.033
	1.044	1.378	1.065
均值	0.993	1.33033	1.052
P值	0.001（GCDA组与G+P组相比较）	0.001（GCDA组与control组相比较）
	48h
	G+P	GCDA	control
	2.196	2.58	1.886
	2.384	2.638	2.082
	2.236	2.85	1.831
均值	2.272	2.68933	1.933
P值	0.014（GCDA组与G+P组相比较）	0.003（GCDA组与control组相比较）
	72h
	G+P	GCDA	control
	2.218	2.67	2.113
	2.195	3.155	2.028
	2.342	2.985	2.065
均值	2.25167	2.93667	2.06867
P值	0.01（GCDA组与G+P组相比较）	0.023（GCDA组与control组相比较）
SPSS统计数据
OD值-control
					均值的 95% 置信区间
	N	均值	标准差	标准误	下限	上限	极小值	极大值
0h	3	0.6103	0.0204	0.01178	0.5596	0.661	0.59	0.63
24h	3	1.052	0.01682	0.00971	1.0102	1.0938	1.03	1.07
48h	3	1.933	0.13194	0.07617	1.6053	2.2607	1.83	2.08
72h	3	2.0687	0.04262	0.02461	1.9628	2.1745	2.03	2.11
总数	15	1.3374	0.5891	0.15211	1.0112	1.6636	0.59	2.11
OD值-GCDA
					均值的 95% 置信区间
	N	均值	标准差	标准误	下限	上限	极小值	极大值
0h	3	0.6103	0.0204	0.01178	0.5596	0.661	0.59	0.63
24h	3	1.3303	0.05193	0.02998	1.2013	1.4593	1.27	1.38
48h	3	2.6893	0.14213	0.08206	2.3363	3.0424	2.58	2.85
72h	3	2.9367	0.24609	0.14208	2.3254	3.548	2.67	3.16
总数	15	1.7365	0.95179	0.24575	1.2094	2.2636	0.59	3.16
OD值-PD98059+GCDA
					均值的 95% 置信区间
	N	均值	标准差	标准误	下限	上限	极小值	极大值
0h	3	0.6103	0.0204	0.01178	0.5596	0.661	0.59	0.63
24h	3	0.9907	0.0462	0.02667	0.8759	1.1054	0.96	1.04
48h	3	2.272	0.09904	0.05718	2.026	2.518	2.2	2.38
72h	3	2.2517	0.0626	0.05621	1.7948	2.2785	1.95	2.14
总数	15	1.338	0.70758	0.1827	0.9462	1.7298	0.59	2.38
